# Supplementary material for: Effect of Solid Fat Content in Fat Droplets on Creamy Mouthfeel of Acid Milk Gels
Source: Foods. 2022 Sep 20;11(19):2932. doi: 10.3390/foods11192932 (PMC9563907; doi:10.3390/foods11192932)
Supplement: Supplementary file 1 [file foods-11-02932-s001.zip]

Archive with 1 entries (1 files):
- foods-1881747-supplementary.pdf
